# Supplementary material for: Efficacy of Low-Level Laser Therapy in a Rabbit Model of Rhinosinusitis
Source: Int J Mol Sci. 2023 Jan 1;24(1):760. doi: 10.3390/ijms24010760 (PMC9820841; doi:10.3390/ijms24010760)
Supplement: Supplementary file 1 [file ijms-24-00760-s001.zip]

Archive with 4 entries (3 files):
- ijms-2007740-supplementary/
- ijms-2007740-supplementary/Supplementary Figure S1.pdf
- ijms-2007740-supplementary/Supplementary Figure S2.pdf
- ijms-2007740-supplementary/Supplementary Table S1.pdf
